# Supplementary material for: Socio-Demographic Factors Associated With COVID-19 Vaccine Hesitancy Among Middle-Aged Adults During the Quebec's Vaccination Campaign
Source: Front Public Health. 2022 Mar 18;10:756037. doi: 10.3389/fpubh.2022.756037 (PMC8971569; doi:10.3389/fpubh.2022.756037)
Supplement: Supplementary Table S2 — Variables significantly associated with being vaccinated in univariate analysis. [file Data_Sheet_2.CSV]

Table S2: Variables significantly associated with being vaccinated in univariate analysis
	Odds Ratio [95%CI]	p-value Odds Ratio	p-value overall
Age (Ref: <60 years)	5.44 [4.84;6.11]	<0.001	<0.001
History of COVID-19 infection	0.58 [0.42;0.80]	0.001	0.001
Current living region (ref: Montreal):	0.39 [0.34;0.44]	<0.001	<0.001
Highest level of education:			<0.001
0 - Graduate studies/University	Ref.	Ref.
1 - College	0.79 [0.70;0.89]	<0.001
2 - Less than high school/High school	0.99 [0.85;1.17]	0.924
Essential worker	0.50 [0.42;0.59]	<0.001	<0.001
Dwelling			<0.001
Apartment or condominium	Ref.	Ref.
Retirement home	13.1 [4.06;86.4]	<0.001
House	0.71 [0.63;0.80]	<0.001
Other	0.77 [0.31;2.03]	0.587
Annual household income before the pandemic:			<0.001
0 - >$100,000	Ref.	Ref.
1 - $50,000-$100,000	1.48 [1.31;1.67]	<0.001
2 - <$50,000	1.74 [1.50;2.02]	<0.001
Monthly household income changed because of the COVID-19 pandemic:			<0.001
0 - No change-Somewhat increased-Substantially increased	Ref.	Ref.
1 - Substantially decreased-Somewhat decreased	0.68 [0.59;0.78]	<0.001
Savings changed because of the COVID-19 pandemic:			<0.001
0 - No change-Somewhat increased-Substantially increased	Ref.	Ref.
1 - Substantially decreased-Somewhat decreased	0.74 [0.64;0.86]	<0.001
Impact of COVID-19 on the ability to meet financial obligations or essential needs:			<0.001
0 - No impact-Minor impact	Ref.	Ref.
1 - Moderate impact-Major impact	0.68 [0.56;0.83]	<0.001
Ethnicity: Latin Hispanic	0.46 [0.25;0.84]	0.011	0.014
Full time/self-employed	0.29 [0.26;0.33]	<0.001	<0.001
Looking after home and/or family	1.26 [1.02;1.56]	0.028	0.033
Unable to work because of sickness or disability	0.59 [0.41;0.84]	0.004	0.004
Unemployed	0.46 [0.30;0.70]	<0.001	<0.001
Retired	3.63 [3.26;4.05]	<0.001	<0.001
Preexisting medical condition	1.54 [1.37;1.72]	<0.001	<0.001
Current mental and emotional health (continuous)	1.12 [1.06;1.18]	<0.001	<0.001
Current mental and emotional health compared to before the pandemic:			0.002
0 - worse	Ref.	Ref.
1 - about the same-better	1.23 [1.08;1.40]	0.002
CI: Confidence interval, ref: reference
