# Supplementary material for: Socio-Demographic Factors Associated With COVID-19 Vaccine Hesitancy Among Middle-Aged Adults During the Quebec's Vaccination Campaign
Source: Front Public Health. 2022 Mar 18;10:756037. doi: 10.3389/fpubh.2022.756037 (PMC8971569; doi:10.3389/fpubh.2022.756037)
Supplement: Supplementary Table S3 — Lasso coefficients. [file Data_Sheet_3.CSV]

Table S3: Lasso coefficients
Variables	Coefficients	Exp
Intercept	-1.1138	0.328
Age >60 years	1.2769	3.586
Current living region (Montreal)	0.9624	2.618
Dwelling (Retirement home)	0.7184	2.051
Full time/self-employed (No)	0.2215	1.248
Pre-existing medical conditions (Yes)	0.1878	1.207
Highest level of education (Graduate studies/University)	0.1048	1.11
Ethnicity: Latin Hispanic (No)	0.0511	1.052
Current mental and emotional health	0.0305	1.031
Impact of COVID-19 on the ability to meet financial obligations or essential needs (No impact-Minor impact)	0.0036	1.004
Retired (Yes)	0	1
Gender (Female)	0	1
Gender (Male)	0	1
History of COVID-19 infection (No)	0	1
History of COVID-19 infection (Yes)	0	1
Country birth (Canada)	0	1
Country birth (Other)	0	1
Highest level of education (College)	0	1
Highest level of education (Less than high school/High school)	0	1
Essential worker (Yes)	0	1
Essential worker (No)	0	1
Dwelling (House)	0	1
Dwelling (Apartment or condominium)	0	1
Dwelling (Other)	0	1
Annual household income before the pandemic (>$100,000)	0	1
Annual household income before the pandemic ($50,000-$100,000)	0	1
Annual household income before the pandemic (<$50,000)	0	1
Monthly household income changed because of the COVID-19 pandemic (No change-Somewhat increased-Substantially increased)	0	1
Monthly household income changed because of the COVID-19 pandemic (Substantially decreased-Somewhat decreased)	0	1
Savings changed because of the COVID-19 pandemic (No change-Somewhat increased-Substantially increased)	0	1
Savings changed because of the COVID-19 pandemic (Substantially decreased-Somewhat decreased)	0	1
Impact of COVID-19 on the ability to meet financial obligations or essential needs (Moderate impact-Major impact)	0	1
Ethnicity: White (Yes)	0	1
Ethnicity: White (No)	0	1
Ethnicity: Black (no)	0	1
Ethnicity: Black (Yes)	0	1
Ethnicity: Arab (No)	0	1
Ethnicity: Arab (Yes)	0	1
Part-time/self-employed (Yes)	0	1
Part-time/self-employed (No)	0	1
Looking after home and/or family (No)	0	1
Looking after home and/or family (Yes)	0	1
Unable to work because of sickness or disability (No)	0	1
Unable to work because of sickness or disability (Yes)	0	1
Unemployed (No)	0	1
Unemployed (Yes)	0	1
Current mental and emotional health compared to before the pandemic (about the same-better)	0	1
Current mental and emotional health compared to before the pandemic (worse)	0	1
Pre-existing medical conditions (No)	0	1
Full time/self-employed (Yes)	0	1
Ethnicity: Latin Hispanic (Yes)	0	1
Current living region (Other)	0	1
Retired (No)	-0.3684	0.692
