# Supplementary material for: Socio-Demographic Factors Associated With COVID-19 Vaccine Hesitancy Among Middle-Aged Adults During the Quebec's Vaccination Campaign
Source: Front Public Health. 2022 Mar 18;10:756037. doi: 10.3389/fpubh.2022.756037 (PMC8971569; doi:10.3389/fpubh.2022.756037)
Supplement: Supplementary Table S4 — Vaccine hesitancy cohort description. [file Data_Sheet_4.CSV]

Table S4: Vaccine hesitancy cohort description
	All	Want to be vaccinated	vaccine hesitancy/refusal	Missing values
	N=2552	N=2331	N=221
Age >60 years	1183 (46.4%)	1098 (47.1%)	85 (38.5%)	0
Gender:				0
Female	1538 (60.3%)	1396 (59.9%)	142 (64.3%)
Male	1014 (39.7%)	935 (40.1%)	79 (35.7%)
History of COVID-19 infection	84 (3.29%)	75 (3.22%)	9 (4.07%)	0
Country birth:				14
Canada	2269 (89.4%)	2104 (90.7%)	165 (75.3%)
Other	269 (10.6%)	215 (9.27%)	54 (24.7%)
Current living region:				0
Montreal	487 (19.1%)	412 (17.7%)	75 (33.9%)
Other	2065 (80.9%)	1919 (82.3%)	146 (66.1%)
Highest level of education:				38
0 - Less than high school/High school	304 (12.1%)	272 (11.8%)	32 (14.8%)
1 - College	771 (30.7%)	682 (29.7%)	89 (41.2%)
2 - Graduate studies/University	1439 (57.2%)	1344 (58.5%)	95 (44.0%)
Essential worker	323 (12.7%)	287 (12.4%)	36 (16.5%)	12
Dwelling				1
Apartment or condominium	564 (22.1%)	500 (21.5%)	64 (29.0%)
Other	8 (0.31%)	6 (0.26%)	2 (0.90%)
House	1977 (77.5%)	1822 (78.2%)	155 (70.1%)
Retirement home	2 (0.08%)	2 (0.09%)	0 (0.00%)
Annual household income before the pandemic:				230
1 - <$50,000	413 (17.8%)	352 (16.5%)	61 (31.9%)
2 - $50,000-$100,000	878 (37.8%)	797 (37.4%)	81 (42.4%)
3 - >$100,000	1031 (44.4%)	982 (46.1%)	49 (25.7%)
Monthly household income changed because of the COVID-19 pandemic:				33
1 - Substantially decreased-Somewhat decreased	489 (19.4%)	424 (18.4%)	65 (30.4%)
0 - No change-Somewhat increased-Substantially increased	2030 (80.6%)	1881 (81.6%)	149 (69.6%)
Savings changed because of the COVID-19 pandemic:				36
1 - Substantially decreased-Somewhat decreased	400 (15.9%)	342 (14.9%)	58 (27.1%)
0 - No change-Somewhat increased-Substantially increased	2116 (84.1%)	1960 (85.1%)	156 (72.9%)
Impact of COVID-19 on the ability to meet financial obligations or essential needs:				33
0 - No impact-Minor impact	2304 (91.5%)	2130 (92.4%)	174 (81.7%)
1 - Moderate impact-Major impact	215 (8.54%)	176 (7.63%)	39 (18.3%)
Ethnicity: White	2320 (92.4%)	2147 (93.3%)	173 (82.0%)	41
Ethnicity: Black	18 (0.72%)	12 (0.52%)	6 (2.84%)	41
Ethnicity: Latin Hispanic	28 (1.12%)	18 (0.78%)	10 (4.74%)	41
Ethnicity: Arab	29 (1.15%)	24 (1.04%)	5 (2.37%)	41
Full time/self-employed	1325 (52.2%)	1205 (51.9%)	120 (55.3%)	12
Part-time/self-employed	260 (10.2%)	232 (9.99%)	28 (12.9%)	12
Looking after home and/or family	147 (5.79%)	131 (5.64%)	16 (7.37%)	12
Unable to work because of sickness or disability	68 (2.68%)	59 (2.54%)	9 (4.15%)	12
Unemployed	56 (2.20%)	47 (2.02%)	9 (4.15%)	12
Retired	947 (37.3%)	885 (38.1%)	62 (28.6%)	12
Pre-existing medical conditions	1707 (66.9%)	1569 (67.3%)	138 (62.4%)	0
Current mental and emotional health:				28
0 – Poor	54 (2.14%)	45 (1.95%)	9 (4.17%)
1 – Fair	287 (11.4%)	255 (11.0%)	32 (14.8%)
2 – good	586 (23.2%)	546 (23.7%)	40 (18.5%)
3 – Very good	1027 (40.7%)	940 (40.7%)	87 (40.3%)
4 – Excellent	570 (22.6%)	522 (22.6%)	48 (22.2%)
Current mental and emotional health compared to before the pandemic:				29
0 – worse	520 (20.6%)	474 (20.5%)	46 (21.3%)
1 - about the same-better	2003 (79.4%)	1833 (79.5%)	170 (78.7%)
